# Supplementary material for: An Integrated Machine-Learning and Reverse Network-Pharmacology Pipeline Reveals JUN/C3 Candidate Biomarkers and an Anti-Fibrotic Mechanism of Resveratrol via MAPK/JNK Signaling in Chronic Kidney Disease
Source: Int J Mol Sci. 2026 May 10;27(10):4252. doi: 10.3390/ijms27104252 (PMC13206790; doi:10.3390/ijms27104252)
Supplement: Supplementary file 1 [file ijms-27-04252-s001.zip]

Archive with 1 entries (1 files):
- ijms-4244697-supplementary.pdf
